# Supplementary material for: Skeletal pathologies track body plan evolution in ichthyosaurs
Source: Sci Rep. 2020 Mar 6;10:4206. doi: 10.1038/s41598-020-61070-7 (PMC7060314; doi:10.1038/s41598-020-61070-7)
Supplement: Supplementary file 2 — Supplementary information 2. [file 41598_2020_61070_MOESM2_ESM.xlsx]

## Sheet: Tabelle1
Acronym	Taxonomy	Pathology (yes/no)	Anatomical unit affected	Type of pathology	Completeness	Skull	Ribs	Vert. Column	Pectoral girdle	Pelvic girdle	Lower jaw (L)	Premaxilla (L)	Humerus (L)	Femur (L)	Braincase	Palate	Skull roof	Preservation	Age	Horizon/Bed N°	Formation
GPIT/RE/146-150 and 152-160and 9363	Mixosaurus sp.	No			83	Yes	Yes	Yes	Yes	Yes	14*	11*	No	1.2	No	No	No	2D	Middle Triassic		Besano Formation
GPIT/RE162	Mixosauridae indet.	No			9	No	No	Yes	No	No	No	No	No	No	No	No	No	2D	Middle Triassic		Besano Formation. Monte San Giorgio
GPIT/RE/161/1-2	Mixosaurus sp.	No			75	Yes	Yes	No	No	No	Yes (incomplete)	No	No	No	No	No	No	2D	Middle Triassic		Besano Formation. Monte San Giorgio
GPIT/RE/no number	Mixosaurus sp.	No			75	Yes	No	No	No	No	Yes (incomplete)	No	No	No	No	Yes	No	2D	Middle Triassic		Besano Formation. Monte San Giorgio
GPIT/RE/no number	Mixosaurus sp.	No			25	Yes	No	No	No	No	Yes (incomplete)	No	No	No	No	Yes	No	2D	Middle Triassic		Besano Formation. Monte San Giorgio
GPIT/RE/163	Mixosauridae indet.	No			25	No	No	Yes	No	No	No	No	No	No	No	No	No	2D	Middle Triassic		Besano Formation. Monte San Giorgio
GPIT/RE/169	Mixosauridae indet.	No			13	No	Yes	No	Yes	No	No	No	3.7	No	No	No	No	2D	Middle Triassic		Besano Formation. Monte San Giorgio
GPIT/RE/165	Mixosauridae indet.	No			6	No	Yes	Yes	No	No	No	No	No	No	No	No	No	2D	Middle Triassic		Besano Formation. Monte San Giorgio
GPIT/RE/158/1 and 2	Mixosauridae indet.	No			19	No	Yes	Yes	Yes	No	No	No	No	No	No	No	No	2D	Middle Triassic		Besano Formation. Monte San Giorgio
GPIT/RE/166	Mixosaurus cornalianus	No			6	Yes	No	No	No	No	incomplete	9 (estimated)	No	No	Yes	No	Yes	2D	Middle Triassic		Besano Formation. Monte San Giorgio
GPIT/RE/168	Mixosaurus sp.	No			3	Yes	Yes	Yes	No	No	incomplete	No	No	No	No	Yes	No	2D	Middle Triassic		Besano Formation. Monte San Giorgio
GPIT/RE/from the exhibition	Mixosaurus cornalianus?	No			75	Yes	Yes	Yes	Yes	Yes	18	9	3.1	1.6	Yes	No	Yes	2D	Middle Triassic		Besano Formation. Monte San Giorgio
NC/1/M/25	Mixosaurus sp.	No			91	Yes	Yes	Yes	Yes	Yes	16	11	2.9	1.5	Yes	No	Yes	2D	Middle Triassic		Besano Formation. Monte San Giorgio
NC/03/H/13	Mixosaurus cornalianus?	No			63	Yes	Yes	Yes	Yes	Yes	20	No	3.4	No	No	No	Yes	2D	Middle Triassic		Besano Formation. Monte San Giorgio
BES SC 1000	Mixosaurus sp.	Yes	Vertebral column (neural arch), angular and surangular	Trauma with signs of healing (lower jaw); articular disease (neural arch)	94	Yes	Yes	Yes	Yes	Yes	19.9	10	2.9	1.6	Yes	Yes	No	2D	Early Anisian	Level: 64	Besano Formation
BES SC 1001	Mixosaurus sp.	No			94	Yes	Yes	Yes	Yes	Yes		9.9	3.1	1.8	Yes	No	Yes	2D	Early Anisian	Level: 64	Besano Formation
BES SC N	Mixosaurus sp.	No			3	Yes	No	No	No	No	No	No	No	No	No	No	No	2D	Anisian	Unknown	Besano Formation
BES SC B	Mixosaurus sp.	No			3	Yes	No	No	No	No	No	No	No	No	No	No	No	2D	Anisian	Unknown	Besano Formation
BES SC no number	Mixosaurus sp.	No			31	Yes	Yes	Yes	Yes	No	No	No	2.7	No	No	No	No	2D	Anisian	Unknown	Besano Formation
BES SC 787	Mixosauridae indet.	No			31	No	Yes	Yes	No	Yes	No	No	No	1.3	No	No	No	2D	Anisian	Unknown	Besano Formation
BES SC no number	Mixosaurus sp.	No			22	Yes	Yes	Yes	Yes	No	No	No	No	No	No	No	No	2D	Anisian	Unknown	Besano Formation
BES SC 136	Mixosaurus sp.	No			22	Yes	Yes	Yes	Yes	No	No	No	2.9	No	No	No	No	2D	Anisian	Unknown	Besano Formation
BES SC no number	Mixosaurus sp.	Yes	Neural arches from the tail	articular disease	47	Yes	Yes	Yes	Yes	No	No	No	2.0	No	No	No	No	2D	Anisian	Unknown	Besano Formation
BES SC no number	Mixosauridae indet.	Yes	Vertebral column	Ankylosis	6	No	No	Yes	No	No	No	No	No	No	No	No	No	2D	Anisian	Unknown	Besano Formation
PIMUZ T4858	Mixosaurus cornalianus	No			88	Yes	Yes	Yes	Yes	Yes	13.7 cm*	9.5 cm	2.4 cm	1.2 cm	Yes	No	Yes	2D	Triassic	Grenzbitumenzone, Cava Tre Fontane
PIMUZ T4858	Mixosaurus cf. cornalianus	No			84	Yes	Yes	Yes	Yes	Yes	16 cm	8.5 cm	2.4 cm	1.2 cm	Yes but not clear	No	Yes	2D	Triassic	Grenzbitumenzone, Cava Tre Fontane
PIMUZ T4857	Mixosaurus cornalianus	No			78	Yes	Yes	Yes	Yes	Yes	12.3 cm	6.1 cm	1.5 cm	0.7 cm	Yes	No	Yes	2D	Triassic	Grenzbitumenzone, Cava Tre Fontane
PIMUZ T4848	Mixosaurus cornalianus	No			91	Yes	Yes	Yes	Yes	Yes	18.5 cm	10.1 cm	2.7 cm	1.5 cm	Yes	No	Yes	2D	Triassic	Grenzbitumenzone, Cava Tre Fontane
PIMUZ T4923	Mixosaurus cornalianus	No			81	Yes	Yes	Yes	Yes	Yes	18.2 cm	9 cm	2.4 cm	1.3 cm	Yes	Yes, right side	No	2D	Triassic	Grenzbitumenzone, Cava Tre Fontane
PIMUZ T4830	Mixosaurus sp.	No			41	Yes	Yes	Yes	Yes	Yes	22 cm	No	No	No	No	Yes	No	2D	Triassic	Grenzbitumenzone
PIMUZ T1324	Mixosaurus kuhnschnyderi	No			38	Yes	Yes	Yes	Yes	Yes	16.5 cm	11. cm*	2.0 cm	0.9 cm	No	parabasisphenoid	Yes	2D	Late Anisian	bank 120; Ticino, Switzerland	Middle Besano Formation
PIMUZ T2467	Mixosaurus sp.	No			38	Yes	Yes	Yes	Yes	No	16.2 cm	8.5 cm	1.5 cm	No	Yes	Yes	Yes	2D	Late Anisian	Bank 73; Middle Grenzbitumenzone	Middle Besano Formation
PIMUZ T 77	Mixosaurus suevicus	No			66	Yes	Yes	Yes	Yes	Yes	10 cm	5.4 cm	1.2 cm	0.7 cm	Yes	No	No	2D	Late Anisian	Middle Grenzbitumenzone	Besano Formation
PIMUZ T2516	Mixosaurus sp.	No			6	Yes	Yes	Yes	Yes	Yes	No	No	loaned	loaned	No	No	No	2D	Late Anisian	Bank 98; Punkt 902/Mirigioli, Meride Ticino, Switzerland	Middle Besano Formation
PIMUZ T2122	Mixosaurus sp.	No			6	Yes	No	No	No	No	21.1 cm	11.1 cm	No	No	Yes	No	No	2D	Anisian. Middle Triassic	Middle Grenzbitumenzone	Besano (Grenzbituminezone) Formation
PIMUZ T2131	Mixosauridae indet.	No			13	No	Yes	Yes	No	No	No	No	No	No	No	No	No	2D	Anisian. Middle Triassic	Middle Grenzbitumenzone	Besano (Grenzbituminezone) Formation
PIMUZ T2164	Mixosaurus sp.	No			3	Yes	No	No	No	No	No	9 cm* (incomplete)	No	No	No	No	No	2D	Anisian. Middle Triassic	Middle Grenzbitumenzone	Besano (Grenzbituminezone) Formation
PIMUZ T2393	Mixosaurus sp.	No			44	Yes	Yes	Yes	Yes	No	11.5 cm (incomplete)	No	2.2 cm	No	No	Yes	No	2D	Late Anisian	Middle Grenzbitumenzone	Besano Formation
PIMUZ T1995	Mixosauridae indet.	No			6	No	Yes	Yes	No	No	No	No	No	No	No	No	No	2D	Late Anisian	Middle Grenzbitumenzone	Besano Formation
PIMUZ T2170	Mixosaurus sp.	No			3	Yes	No	No	No	No	incomplete and broken	No	No	No	No	No	No	2D	Late Anisian	Middle Grenzbitumenzone	Besano Formation
PIMUZ T2124a,b	Mixosauridae indet.	No			16	No	Yes	No	Yes	No	No	No	2.4 cm	No	No	No	No	2D	Late Anisian	Middle Grenzbitumenzone	Besano Formation
PIMUZ T2132	Mixosauridae indet.	No			3	No	No	Yes	No	No	No	No	No	No	No	No	No	2D	Late Anisian	Middle Grenzbitumenzone	Besano Formation
PIMUZ T1987	Mixosauridae indet.	No			6	No	Yes	Yes	No	No	No	No	No	No	No	No	No	2D	Late Anisian	Middle Grenzbitumenzone	Besano Formation
PIMUZ T1924	Mixosaurus sp.	No			6	Yes	Yes	No	No	No	No	No	No	No	No	No	No	2D	Late Anisian	Middle Grenzbitumenzone	Besano Formation
PIMUZ T1981	Mixosauridae indet.	No			6	No	No	Yes	No	No	No	No	No	No	No	No	No	2D	Late Anisian	Middle Grenzbitumenzone	Besano Formation
PIMUZ T2115	Mixosauridae indet.	No			9	No	Yes	No	Yes	No	No	No	No	No	No	No	No	2D	Late Anisian	Middle Grenzbitumenzone	Besano Formation
PIMUZ T2103	Mixosauridae indet.	No			3	No	No	Yes	No	No	No	No	No	No	No	No	No	2D	Late Anisian	Middle Grenzbitumenzone	Besano Formation
PIMUZ T2104	Mixosauridae indet.	No			13	No	No	Yes	No	No	No	No	No	No	No	No	No	2D	Late Anisian	Middle Grenzbitumenzone	Besano Formation
PIMUZ T1977B	Mixosauridae indet.	No			22	No	Yes	Yes	Yes	No	No	No	No	1.2 cm	No	No	No	2D	Late Anisian	Middle Grenzbitumenzone	Besano Formation
PIMUZ T2316	Mixosaurus sp.	No			31	Yes	Yes	No	Yes	No	9 cm*	No	No	No	Yes	Yes	No	2D	Late Anisian	Middle Grenzbitumenzone	Besano Formation
PIMUZ T2291	Mixosauridae indet.	No			9	No	Yes	No	Yes	No	No	No	No	No	No	No	No	2D	Late Anisian	Middle Grenzbitumenzone	Besano Formation
PIMUZ T2292	Mixosaurus sp.	No			3	Yes	Yes	No	No	No	No	No	No	No	No	?	?	2D	Late Anisian	Middle Grenzbitumenzone	Besano Formation
PIMUZ T2260a-b	Mixosaurus sp.	No			3	Yes	No	No	No	No	26 cm*	incomplete	No	No	No	Yes?	No	2D	Anisian/Ladinian	Grenzbitumenzone	Besano Formation
PIMUZ T2299	Mixosauridae indet.	No			6	No	Yes	Yes	No	No	No	No	No	No	No	No	No	2D	Anisian/Ladinian	Grenzbitumenzone	Besano Formation
PIMUZ T2236	Mixosauridae indet.	No			3	No	Yes	Yes	No	No	No	No	No	No	No	No	No	2D	Anisian/Ladinian	Grenzbitumenzone	Besano Formation
PIMUZ T2230	Mixosauridae indet.	No			3	No	No	Yes	No	No	No	No	No	No	No	No	No	2D	Anisian/Ladinian	Grenzbitumenzone	Besano Formation
PIMUZ T2414	Mixosaurus sp.	No			88	Yes	Yes	Yes	Yes	Yes	18 cm	13 cm	2.6 cm	1.5 cm	Yes	No	Yes	2D	Anisian/Ladinian	Bank: ultimo minerale 17 Grenzbitumenzone	Besano Formation
PIMUZ T2411	Mixosaurus sp.	No			56	Yes	Yes	Yes	Yes	Yes	18 cm*	11 cm*	No	No	Yes but not clear	No	Yes	2D	Anisian/Ladinian	Grenzbitumenzone	Besano Formation
PIMUZ T2410	Mixosaurus sp.	No			50	Yes	Yes	Yes	Yes	Yes	23.3 cm*	13.8 cm	No	2.0 cm	No	Yes	Yes	2D	Late Anisian	Middle Grenzbitumenzone	Besano Formation
PIMUZ T2409a and b	Mixosaurus sp.	No			59	Yes	Yes	Yes	Yes	Yes	17.1 cm	No	No	1.2 cm	No	Yes	No	2D	Late Anisian	Middle Grenzbitumenzone	Besano Formation
PIMUZ T5925	Mixosaurus cornalianus	No			81	Yes	Yes	Yes	Yes	Yes	20.7 cm	12.3 cm	2.8 cm	1.4 cm	Yes?	No	Yes	2D/3D	Late Anisian	Middle Grenzbitumenzone	Besano Formation
PIMUZ T2415	Mixosaurus sp.	No			63	Yes	Yes	Yes	Yes	Yes			2.2 cm		No	No	Yes	2D	Late Anisian	Bank: ultimo minerale 17 Middle Grenzbitumenzone	Besano Formation
PIMUZ T2134	Mixosaurus sp.	No			66	Yes	Yes	Yes	Yes	Yes	13.2 cm	5.4 cm	1.3 cm	No	No	No	Yes	2D	Late Anisian	Bank: uminerale 17 Middle Grenzbitumenzone	Besano Formation
PIMUZ T2407	Mixosaurus sp.	No			31	Yes	Yes	Yes	Yes	No	29.2 cm	No	3.6 cm	No	Yes	Yes	No	2D	Late Anisian	Middle Grenzbitumenzone	Besano Formation
PIMUZ T2406	Mixosaurus sp.	No			53	Yes	Yes	Yes	Yes	Yes	23.2 cm	14.5 cm	3.7 cm	2.3 cm	No	Yes	Yes	2D	Anisian/Ladinian	Grenzbitumenzone	Besano Formation
PIMUZ T2417	Mixosaurus sp.	Yes	Hind fin (tarsals)	Ankylosis	75	Yes	Yes	Yes	Yes	Yes	17.5 cm	10.5 cm	1.4 cm	2.5 cm	Yes	Yes	Yes	2D	Late Anisian	Middle Grenzbitumenzone	Besano Formation
PIMUZ T2412	Mixosaurus sp.	Yes	Forefin (phalanges)	Ankylosis	56	Yes	Yes	Yes	Yes	Yes	26.5 cm	No	4.0 cm	No	No	Yes	No	2D (skull in 3D but flattened)	Late Anisian	Middle Grenzbitumenzone	Besano Formation
PIMUZ T35a-b	Mixosaurus sp.	No			50	Yes	Yes	Yes	Yes	Yes	10 cm*	No	No	No	No	Yes	No	2D	Late Anisian	Bank: Sasso sopra min.13= 81 Middle Grenzbitumenzone	Besano Formation
PIMUZ T34	Mixosauridae indet.	No			59	No	Yes	Yes	Yes	Yes	No	No	4.3 cm	No	No	No	No	2D	Late Anisian	Bank: Livello sopra min. 3= Upper Grenzbitumenzone	Besano Formation
PIMUZ T2408	Mixosaurus cornalianus	Yes	Hind fin (phalanges)	Ankylosis	72	Yes	Yes	Yes	Yes	Yes	18.7 cm	No	No	1.3 cm	?	Yes	No	2D	Late Anisian	Bank: Minerales grosso 2=113 Middle Grenzbitumenzone	Besano Formation
PIMUZ T1311	Phalarodon sp.	No			63	Yes	Yes	Yes	Yes	Yes	12 cm	No	1.2 cm	0.6 cm	No	No	No	2D	Late Anisian	Bank: 91 Middle Grenzbitumenzone	Middle Besano Formation
PIMUZ T2416	Mixosaurus cornalianus	No			66	Yes	Yes	Yes	Yes	Yes	17.7 cm	6.6 cm	1.6 cm	0.8 cm	Yes	Yes	No	2D	Late Anisian	Bank: ultimo minerale 17=72 Middle Grenzbitumenzone	Besano Formation
PIMUZ T2418	Mixosaurus sp.	No			25	Yes	Yes	Yes	Yes	Yes	22.1 cm	No	3.1 cm	2.1 cm	Yes	Yes	No	2D	Late Anisian	Bank: 78 o = minerales 14 Middle Grenzbitumenzone	Middle Besano Formation
PIMUZ T1902	Mixosaurus sp.	No			22	Yes	Yes	Yes	No	Yes	23 cm	13.5* cm	No	No	No	No	Yes	2D	Late Anisian	Bank: minerales 5 (marcio)= 154 Upper Grenzbitumenzone	Besano Formation
PIMUZ T18	Mixosaurus sp.	No			28	Yes	Yes	Yes	Yes	No	No	No	No	No	No	Yes	No	2D	Late Anisian	Bank: ultimo minerale 17= 72 Middle Grenzbitumenzone	Besano Formation
PIMUZ T1899	Mixosaurus kuhnschnyderi	No			31	Yes	Yes	Yes	No	No	24 cm	No	No	No	Yes?	No	No	2D	Late Anisian	Bank: minerale 8= 97 Middle Grenzbitumenzone	Besano Formation
PIMUZ T1896a-b	Mixosaurus kuhnschnyderi	No			50	Yes	Yes	Yes	Yes	Yes	24 cm	No	4.5 cm	3.1 cm	No	No	No	2D	Late Anisian	Bank: minerale 1(T.n)= 135 Upper Grenzbitumenzone	Besano Formation
PIMUZ T2422	Mixosaurus cornalianus	No			38	Yes	Yes	Yes	Yes	Yes	21.8 cm	13.5 cm	3.6 cm	1.8* cm	No	Yes	Yes (ventral view)	2D	Late Anisian	Bank: 120 Middle Grenzbitumenzone	Besano Formation
PIMUZ T2421	Mixosaurus cornalianus	No			47	Yes	Yes	Yes	Yes	Yes	20 cm	9.6 cm	2.4 cm	2.3 cm	Yes	Yes	Yes	2D	Late Anisian	Bank: 100 Middle Grenzbitumenzone	Besano Formation
PIMUZ T2421	Mixosaurus sp.	No			38	Yes	Yes	Yes	Yes	Yes	Not	13.5 cm	3.5 cm	No	No	No	Yes	2D	Late Anisian	Bank: 116 Middle Grenzbitumenzone	Besano Formation
PIMUZ T2425	Mixosaurus cornalianus	No			47	Yes	Yes	Yes	Yes	Yes	26 cm	No	4.8 cm	3.1 cm	Yes	No	Yes	2D	Anisian	ultimo minerale 17= minerale ultimo diviso in 5 lastre Middle Grenzbitumenzone	Besano Formation
PIMUZ T2423	Mixosaurus cornalianus	No			66	Yes	Yes	Yes	Yes	Yes	19 cm	10* cm	3.1 cm	1.9 cm	No	Yes	Yes	2D	Anisian		Besano Formation
PIMUZ T2426	Mixosaurus cornalianus	No			53	Yes	Yes	Yes	Yes	Yes	27 cm	No	No	1.6 cm	Yes?	Yes	No	2D	Anisian/Ladinian	Bank: Mirigioli Middle Grenzbitumenzone	Besano Formation
PIMUZ T2424	Mixosaurus cornalianus	No			19	Yes	Yes	Yes	Yes	Yes	21.5 cm	No	3.2 cm	2.1 cm	No	Yes	No	2D	Late Anisian	Bank: 118 Middle Grenzbitumenzone	Besano Formation
PIMUZ T2427	Mixosaurus cornalianus	No			53	Yes	Yes	Yes	Yes	Yes	25.5 cm	11 cm	4.2 cm	3.1 cm	Yes?	No	Yes	2D	Late Anisian	Bank: 120 Middle Grenzbitumenzone	Besano Formation
PIMUZ T2405	Mixosaurus cornalianus	No			59	Yes	Yes	Yes	Yes	Yes	23.5 cm	18 cm	4.5 cm	?	No	No	Yes	2D	Late Anisian	Grenzbitumenzone	Middle Besano Formation
PIMUZ T2177	Mixosaurus kuhnschnyderi	No			9	Yes	No	Yes	No	No	No	No	No	No	No	Yes	Yes	2D	Anisian	Grenzbitumenzone	Besano Formation
PIMUZ T2140	Mixosaurus kuhnschnyderi	Yes	Skull (premaxilla)	Trauma with signs of healing	16	Yes	Yes	Yes	Yes	No	16.5 cm	8.5* cm	No	No	Yes	Yes	Yes	2D	Anisian	Grenzbitumenzone	Besano Formation
PIMUZ T2079 a-b	Mixosaurus kuhnschnyderi	No			9	Yes	Yes	No	No	No	12* cm	6* cm	No	No	No	No	No	2D	Anisian/Ladinian	Grenzbitumenzone	Besano Formation
PIMUZ T2102	Mixosaurus kuhnschnyderi	No			3	Yes	No	No	No	No	15.5* cm	9.5* cm	No	No	No	No	No	2D	Anisian/Ladinian	Grenzbitumenzone	Besano Formation
PIMUZ T2102	Mixosaurus kuhnschnyderi	No			3	Yes	No	No	No	No	No	No	No	No	No	No	No	2D	Anisian/Ladinian	Grenzbitumenzone	Besano Formation
PIMUZ T2026a	Mixosaurus sp.	No			3	Yes	No	No	No	No	No	No	No	No	No	No	No	2D	Anisian	Bank: 108 minerale matto 4 Grenzbitumenzone	Besano Formation
PIMUZ T1988	Mixosaurus sp.	No			3	Yes	Yes	Yes	No	No	No	No	No	No	No	No	No	2D	Anisian/Ladinian	Valle Stelle, Meride Ticino, Switzerland	Besano Formation
PIMUZ T1941a-d	Mixosaurus sp.	No			6	Yes	Yes	Yes	No	No	18.5	11	No	No	Yes	Yes	No	2D	Anisian/Ladinian	Valle Stelle, Meride Ticino, Switzerland	Besano Formation
PIMUZ T2007	Mixosaurus sp.	No			3	Yes	No	No	No	No	No	No	No	No	No	No	Yes?	2D	Anisian/Ladinian	Valle Stelle, Meride Ticino, Switzerland	Besano Formation
PIMUZ T2059	Mixosauridae indet.	No			6	No	Yes	Yes	No	No	No	No	No	No	No	No	No	2D	Anisian/Ladinian	Bank: Livello sconosciuto	Besano Formation
PIMUZ T1937	Mixosaurus sp.	No			3	Yes	No	No	No	No	No	No	No	No	No	Yes	No	2D	Anisian/Ladinian	Valle Stelle, Meride Ticino, Switzerland	Besano Formation
PIMUZ T2209	Mixosauridae indet.	No			9	No	Yes	Yes	No	No	No	No	No	No	No	No	No	2D	Anisian/Ladinian	Bank: Ultimo corso	Besano Formation
PIMUZ T1949	Mixosauridae indet.	No			6	No	Yes	Yes	No	No	No	No	No	No	No	No	No	2D	Anisian/Ladinian	Bank: 12. Corso	Besano Formation
PIMUZ T2358	Mixosaurus sp.	No			6	Yes	No	No	No	No	No	12	No	No	No	No	No	2D	Late Anisian	Bank: Ultimo minerale 17=72	Besano Formation
PIMUZ T2136	Mixosaurus sp.	No			13	Yes	No	No	Yes	No	17	0	2.4	No	No	Yes	No	2D	Late Anisian	Bank: Ultimo minerale 17=72	Besano Formation
PIMUZ T2254	Mixosauridae indet.	No			3	No	No	Yes	No	No	No	No	No	No	No	No	No	2D	Late Anisian	Bank: Ultimo minerale 17=72	Besano Formation
PIMUZ T2254	Mixosauridae indet.	No			6	No	Yes	Yes	No	No	No	No	No	No	No	No	No	2D	Late Anisian	Bank: Ultimo minerale 17=72	Besano Formation
PIMUZ T1952	Mixosauridae indet.	No			31	No	Yes	Yes	Yes	No	No	No	2.2	No	No	No	No	2D	Late Anisian	Bank: Ultimo minerale 17=72	Besano Formation
PIMUZ T1959	Mixosaurus sp.	No			16	Yes	Yes	Yes	Yes	No	9*	No	No	No	Yes	No	Yes	2D	Late Anisian	Bank: Minerale 16=75u	Besano Formation
PIMUZ T2350	Mixosaurus sp.	No			9	Yes	Yes	Yes	No	No	No	No	No	No	Yes	No	No	2D	Late Anisian	Bank: Minerale 16=75u	Besano Formation
PIMUZ T1999	Mixosauridae indet.	No			6	No	Yes	Yes	No	No	No	No	No	No	No	No	No	2D	Late Anisian	Bank: Minerale 15=78u	Besano Formation
PIMUZ T1935	Mixosaurus sp.	No			3	Yes	No	No	No	No	No	No	No	No	No	Yes?	No	2D	Late Anisian	Bank: Minerale 15=78u	Besano Formation
PIMUZ T1953	Mixosauridae indet.	No			16	No	Yes	Yes	Yes	Yes	No	No	No	No	No	No	No	2D	Late Anisian	Bank: Minerale 11=84	Besano Formation
PIMUZ T1938	Mixosaurus sp.	No			3	Yes	No	No	No	No	13*	No	No	No	No	Yes	No	2D	Late Anisian	Bank: Minerale 11=84	Besano Formation
PIMUZ T2155	Mixosaurus sp.	No			6	Yes	Yes	No	No	No	No	No	No	No	No	No	No	2D	Late Anisian	Bank: Minerale 6=101	Middle Grenzbitumenzone Member. Besano Foramtion
PIMUZ T2228	Mixosauridae indet.	No			3	No	No	Yes	No	No	No	No	No	No	No	No	No	2D	Late Anisian	Bank: Minerale matto 4=108	Middle Grenzbitumenzone Member. Besano Foramtion
PIMUZ T2312	Mixosaurus sp.	No			6	Yes	No	No	No	No	No	16.5	No	No	No	No	No	2D	Late Anisian	Bank: Minerale matto 4=108	Middle Grenzbitumenzone Member. Besano Foramtion
PIMUZ T2301	Mixosaurus sp.	No			6	Yes	No	No	No	No	14*	No	No	No	No	No	Yes	2D	Late Anisian	Bank: Minerale matto 4=108	Middle Grenzbitumenzone Member. Besano Foramtion
PIMUZ T1980	Mixosauridae indet.	No			9	No	No	Yes	No	No	No	No	No	No	No	No	No	2D	Late Anisian	Bank: Minerale matto 4=108	Middle Grenzbitumenzone Member. Besano Foramtion
PIMUZ T2068	Mixosaurus sp.	No			13	Yes	Yes	Yes	Yes	No	No	No	No	No	Yes	No	No	2D	Late Anisian	Bank: Minerale matto 4=108	Middle Grenzbitumenzone Member. Besano Foramtion
PIMUZ T2226	Mixosauridae indet.	No			6	No	Yes	Yes	No	No	No	No	No	No	No	No	No	2D	Late Anisian	Bank: Minerale ondolatorio =110	Middle Grenzbitumenzone Member. Besano Foramtion
PIMUZ T2089	Mixosauridae indet.	No			9	No	Yes	No	No	No	No	No	No	No	No	No	No	2D	Late Anisian	Bank: Minerale grosso 2=113	Middle Grenzbitumenzone Member. Besano Foramtion
PIMUZ T2067	Mixosaurus sp.	No			13	Yes	Yes	No	Yes	No	No	No	No	No	No	No	No	2D	Late Anisian	Bank: Minerale grosso 2=113	Middle Grenzbitumenzone Member. Besano Foramtion
PIMUZ T2206	Mixosaurus sp.	No			28	Yes	Yes	Yes	Yes	No	No	No	2.8	No	No	No	No	2D	Late Anisian	Bank: Minerale del Sasso 1=115	Middle Grenzbitumenzone Member. Besano Foramtion
PIMUZ T2031	Mixosaurus sp.	No			3	Yes	No	No	No	No	17	No	No	No	No	No	No	2D	Late Anisian	Bank: Minerale grosso 2=113	Middle Grenzbitumenzone Member. Besano Foramtion
PIMUZ T2084	Mixosauridae indet.	No			6	No	Yes	Yes	No	Yes	No	No	No	No	No	No	No	2D	Late Anisian	Bank: Minerale grosso 2=113	Middle Grenzbitumenzone Member. Besano Foramtion
PIMUZ T2372	Mixosaurus sp.	No			9	Yes	Yes	Yes	Yes	No	No	No	No	No	No	No	No	2D	Late Anisian	Bank: Minerale grosso 2=113	Middle Grenzbitumenzone Member. Besano Foramtion
PIMUZ T2296	Mixosauridae indet.	No			3	No	No	Yes	No	No	No	No	No	No	No	No	No	2D	Late Anisian	Bank: Minerale del Sasso 1=115	Middle Grenzbitumenzone Member. Besano Foramtion
PIMUZ T2351	Mixosaurus sp.	No			3	Yes	No	No	No	No	No	No	No	No	No	No	No	2D	Late Anisian	Bank: Minerale del Sasso 1=115	Middle Grenzbitumenzone Member. Besano Foramtion
PIMUZ T2361	Mixosaurus sp.	No			25	Yes	Yes	Yes	Yes	No	No	No	3.5	No	No	No	No	2D	Late Anisian	Bank: Minerale del Sasso 1=115	Middle Grenzbitumenzone Member. Besano Foramtion
PIMUZ T2245	Mixosaurus sp.	No			16	Yes	Yes	Yes	Yes	No	7	15	No	No	No	No	No	2D	Late Anisian	Bank: Minerale del Sasso 1=115	Middle Grenzbitumenzone Member. Besano Foramtion
PIMUZ T2091	Mixosauridae indet.	No			3	No	No	Yes	No	No	No	No	No	No	No	No	No	2D	Late Anisian	Bank: Minerale del Sasso 1=115	Middle Grenzbitumenzone Member. Besano Foramtion
PIMUZ T2206	Mixosaurus sp.	No			25	Yes	Yes	Yes	Yes	No	No	No	2.7	No	Yes	No	No	2D	Late Anisian	Bank: Minerale del Sasso 1=115	Middle Grenzbitumenzone Member. Besano Foramtion
PIMUZ T2016	Mixosauridae indet.	No			6	No	No	Yes	No	No	No	No	No	No	No	No	No	2D	Late Anisian	Bank: Minerale del Sasso 1=115	Middle Grenzbitumenzone Member. Besano Foramtion
PIMUZ T2018	Mixosauridae indet.	No			3	No	No	Yes	No	No	No	No	No	No	No	No	No	2D	Late Anisian	Bank: Minerale del Sasso 1=115	Middle Grenzbitumenzone Member. Besano Foramtion
PIMUZ T2094	Mixosauridae indet.	No			16	No	Yes	Yes	Yes	No	No	No	3.7	No	No	No	No	2D	Late Anisian	Bank: Minerale del Sasso 1=115	Middle Grenzbitumenzone Member. Besano Foramtion
PIMUZ T2354	Mixosaurus sp.	No			13	Yes	Yes	Yes	Yes	No	22*	11.5	No	No	Yes	No	No	2D	Late Anisian	Bank: Minerale nuovo =132	Middle Grenzbitumenzone Member. Besano Foramtion
PIMUZ T2378	Mixosauridae indet.	No			9	No	Yes	No	Yes	No	No	No	4.3	No	No	No	No	2D	Late Anisian	Bank: M. nuovo + M. d. Sasso =?126/?130	Middle Grenzbitumenzone Member. Besano Foramtion
PIMUZ T2198 a-b	Mixosaurus sp.	No			16	Yes	Yes	No	Yes	No	13.5	No	No	No	No	No	No	2D	Late Anisian	Bank: Minerale nuovo =132	Middle Grenzbitumenzone Member. Besano Foramtion
PIMUZ T2152	Mixosaurus sp.	No			3	Yes	No	No	No	No	No	No	No	No	No	No	No	2D	Late Anisian	Bank: Minerale nuovo =132	Middle Grenzbitumenzone Member. Besano Foramtion
PIMUZ T2001	Mixosaurus sp.	No			3	Yes	No	No	No	No	No	No	No	No	No	No	No	2D	Late Anisian	Bank: Minerale nuovo =132	Middle Grenzbitumenzone Member. Besano Foramtion
PIMUZ T42	Mixosauridae indet.	No			16	No	No	Yes	No	Yes	No	No	No	1.4	No	No	No	2D	Late Anisian	Bank: Sasso sotto minerale nuovo =?130	Middle Grenzbitumenzone Member. Besano Foramtion
PIMUZ T2174	Mixosaurus sp.	No			6	Yes	No	No	No	No	21	No	No	No	No	Yes	No	2D	Late Anisian	Bank: Minerole 1 (T.n.) =135	Upper Grenzbitumenzone Member. Besano Foramtion
PIMUZ T2259	Mixosaurus sp.	No			9	Yes	Yes	Yes	No	No	No	No	No	No	No	No	No	2D	Late Anisian	Bank: Minerole 1 (T.n.) =135	Upper Grenzbitumenzone Member. Besano Foramtion
PIMUZ T2392; 2394	Mixosaurus sp.	No			6	Yes	No	No	No	No	23.5	No	No	No	No	No	No	2D	Late Anisian	Bank: Minerole 1 (T.n.) =135	Upper Grenzbitumenzone Member. Besano Foramtion
PIMUZ T2147	Mixosaurus sp.	No			3	Yes	No	No	No	No	18	No	No	No	No	Yes	No	2D	Late Anisian	Bank: Minerole 1 (T.n.) =135	Upper Grenzbitumenzone Member. Besano Foramtion
PIMUZ T2042 a-c	Mixosaurus sp.	No			19	Yes	Yes	Yes	Yes	No	No	No	No	No	No	Yes	No	2D	Late Anisian	Bank: Minerole 1 (T.n.) =135	Upper Grenzbitumenzone Member. Besano Foramtion
PIMUZ T2178	Mixosaurus sp.	No			3	Yes	No	No	No	No	No	No	No	No	No	No	No	2D	Late Anisian	Bank: Minerole 1 (T.n.) =135	Upper Grenzbitumenzone Member. Besano Foramtion
PIMUZ T2340	Mixosaurus sp.	No			3	Yes	No	No	No	No	No	No	No	No	No	No	No	2D	Late Anisian	Bank: Minerole 1 (T.n.) =135	Upper Grenzbitumenzone Member. Besano Foramtion
PIMUZ T1942	Mixosauridae indet.	No			3	No	Yes	No	No	No	No	No	No	No	No	No	No	2D	Late Anisian	Bank: Minerole 1 (T.n.) =135	Upper Grenzbitumenzone Member. Besano Foramtion
PIMUZ T1984	Mixosaurus sp.	No			25	Yes	Yes	Yes	Yes	No	No	No	4.2	No	Yes	No	No	2D	Late Anisian	Bank: Minerole 1 (T.n.) =135	Upper Grenzbitumenzone Member. Besano Foramtion
PIMUZ T1944	Mixosauridae indet.	No			16	No	Yes	Yes	Yes	No	No	No	1.9	No	No	No	No	2D	Late Anisian	Bank: Minerole 5 (T.n.) =154	Upper Grenzbitumenzone Member. Besano Foramtion
PIMUZ T1965	Mixosaurus sp.	No			9	Yes	No	No	No	No	No	8*	No	No	No	No	No	2D	Late Anisian	Bank: Minerole 5 (marcio.) =154	Upper Grenzbitumenzone Member. Besano Foramtion
PIMUZ T2086	Mixosauridae indet.	No			6	No	Yes	Yes	No	No	No	No	No	No	No	No	No	2D	Late Anisian	Bank: Minerole 5 (marcio.) =154	Upper Grenzbitumenzone Member. Besano Foramtion
PIMUZ T2352	Mixosaurus sp.	No			19	Yes	Yes	No	Yes	No	17*	8*	3.6	No	No	No	No	2D	Late Anisian	Bank: Minerole 5 (marcio.) =154	Upper Grenzbitumenzone Member. Besano Foramtion
PIMUZ T2363	Mixosaurus sp.	No			9	Yes	Yes	No	No	No	No	13	No	No	No	No	No	2D	Late Anisian	Bank: Minerole 5 (marcio.) =154	Upper Grenzbitumenzone Member. Besano Foramtion
PIMUZ T2309	Mixosaurus sp.	No			22	Yes	Yes	Yes	Yes	No	17.3	9.5	2.4	No	Yes	No	No	2D	Late Anisian	Miniera Val Porina, Meride, Ticino	Besano Foramtion
PIMUZ T2083	Mixosauridae indet.	No			13	No	Yes	Yes	No	Yes	No	No	No	1.0	No	No	No	2D	Late Anisian	Miniera Val Porina, Meride, Ticino	Besano Foramtion
PIMUZ T2098	Mixosauridae indet.	No			16	No	Yes	Yes	Yes	No	No	No	No	No	No	No	No	2D	Late Anisian	Bank: Sotto l'uktimo minerale =?71	Middle Grenzbitumenzone Member. Besano Foramtion
PIMUZ T1939	Mixosaurus sp.	No			6	Yes	Yes	Yes	No	No	21	No	No	No	Yes	No	Yes	2D	Late Anisian	Bank: Minerale 15=78u	Middle Grenzbitumenzone Member. Besano Foramtion
PIMUZ T1933	Mixosaurus sp.	No			16	Yes	Yes	Yes	Yes	No	No	No	No	No	No	No	No	2D	Late Anisian	Bank: Sasso sopra Min. 16=?76	Middle Grenzbitumenzone Member. Besano Foramtion
PIMUZ T1960	Mixosaurus sp.	No			13	Yes	Yes	Yes	Yes	No	No	No	No	No	No	No	No	2D	Late Anisian	Bank: Sasso sotto Min. 15=?77	Middle Grenzbitumenzone Member. Besano Foramtion
PIMUZ T2078	Mixosaurus sp.	No			3	Yes	No	No	No	No	No	No	No	No	No	No	No	2D	Late Anisian	Bank: Minerale grosso 2=113	Middle Grenzbitumenzone Member. Besano Foramtion
PIMUZ T1936	Mixosauridae indet.	No			9	No	Yes	No	No	No	No	No	No	No	No	No	No	2D	Late Anisian	Bank: Minerale ondolatorio =110	Middle Grenzbitumenzone Member. Besano Foramtion
PIMUZ T1962	Mixosaurus sp.	No			16	Yes	Yes	No	Yes	No	No	No	4.3	No	No	No	No	2D	Late Anisian	Bank: Minerale ondolatorio =110	Middle Grenzbitumenzone Member. Besano Foramtion
PIMUZ T2022	Mixosaurus sp.	No			3	Yes	No	No	No	No	No	No	No	No	No	No	No	2D	Late Anisian	Bank: Minerale ondolatorio =110	Middle Grenzbitumenzone Member. Besano Foramtion
PIMUZ T2370	Mixosaurus sp.	No			19	Yes	Yes	No	Yes	No	20*	11*	No	No	No	No	No	2D	Late Anisian	Bank: zw. Minerale 5 und 6 =105?	Middle Grenzbitumenzone Member. Besano Foramtion
PIMUZ T2129	Mixosaurus sp.	No			9	Yes	Yes	No	No	No	No	No	No	No	No	No	No	2D	Late Anisian	Bank: Minerale matto 4=108	Middle Grenzbitumenzone Member. Besano Foramtion
PIMUZ T2038	Mixosaurus sp.	No			6	Yes	No	No	No	No	No	No	No	No	No	No	No	2D	Late Anisian	Bank: Minerale 6=101	Middle Grenzbitumenzone Member. Besano Foramtion
PIMUZ T2088	Mixosaurus sp.	No			6	Yes	No	No	No	No	No	No	No	No	No	No	No	2D	Late Anisian	Bank: Minerale 9=95	Middle Grenzbitumenzone Member. Besano Foramtion
PIMUZ T2396	Mixosaurus sp.	No			13	Yes	Yes	Yes	Yes	No	No	No	No	No	No	Yes	No	2D	Late Anisian	Bank: Minerale del Sasso 1=115	Middle Grenzbitumenzone Member. Besano Foramtion
PIMUZ T2400	Mixosauridae indet.	No			13	No	No	Yes	No	No	No	No	No	No	No	No	No	2D	Late Anisian	Bank: Minerale del Sasso 1=115	Middle Grenzbitumenzone Member. Besano Foramtion
PIMUZ T2014	Mixosaurus sp.	No			9	Yes	Yes	Yes	No	No	No	No	No	No	No	No	No	2D	Late Anisian	Bank: Minerale del Sasso 1=115	Middle Grenzbitumenzone Member. Besano Foramtion
PIMUZ T2025	Mixosaurus sp.	No			13	Yes	Yes	Yes	Yes	No	22.5	No	No	No	Yes	Yes	No	2D	Late Anisian	Bank: Minerale del Sasso 1=115	Middle Grenzbitumenzone Member. Besano Foramtion
PIMUZ T1945	Mixosauridae indet.	No			19	No	Yes	No	Yes	No	No	No	5.0	No	No	No	No	2D	Late Anisian	Bank: Minerale grosso 2=113	Middle Grenzbitumenzone Member. Besano Foramtion
PIMUZ T2093	Mixosaurus sp.	No			9	Yes	Yes	No	No	No	22	No	No	No	No	No	No	2D	Late Anisian	Bank: Minerale 1 (T.n.) =135	Upper Grenzbitumenzone Member. Besano Foramtion
PIMUZ T1306	Mixosaurus sp.	No			13	Yes	Yes	Yes	Yes	No	No	No	No	No	No	No	No	2D	Late Anisian	Bank: 40	Lower Grenzbitumenzone Member. Besano Foramtion
PIMUZ T1571	Mixosaurus sp.	No			72	Yes	Yes	Yes	Yes	Yes	17.5	10.7	2.4	1.2	Yes	No	Yes	2D	Late Anisian	Bank: 66	Middle Grenzbitumenzone Member. Besano Foramtion
PIMUZ T1606	Mixosaurus sp.	No			56	Yes	Yes	Yes	Yes	Yes	20*	11*	No	1.9	No	No	No	2D	Late Anisian	Punkt 902, Meride, Ticino	Besano Foramtion
PIMUZ T1623	Mixosaurus sp.	No			38	Yes	Yes	Yes	Yes	No	16	8	1.7	No	Yes	No	Yes	2D	Late Anisian	Bank: 67	Besano Foramtion
PIMUZ T2420	Mixosaurus cornalianus	Yes	Hind fin (Femur)	Trauma/disease	72	Yes	Yes	Yes	Yes	Yes	20.5* cm	11* cm	3.4 cm	2.4 cm	Yes?	Yes	Yes	2D	Late Anisian	Bank: Minerales 15 Middle Grenzbitumenzone. Valle Stelle	Middle Besano Formation
PIMUZ T1572	Mixosaurus sp.	No			59	Yes	Yes	Yes	Yes	Yes	No	No	No	1.2	No	No	No	2D	Late Anisian	Bank: 68	Middle Grenzbitumenzone Member. Besano Foramtion
SMNS 16688	Mixosaurus cornalianus	No			72	Yes	Yes	Yes	Yes	Yes	11.5	No	3.5	1.6	No	No	No	2D	Anisian/Ladinian	Grenzbitumenzone	Mt. San Giorgio
SMNS 16966	Mixosaurus cornalianus	No			9	Yes	Yes	Yes	Yes	No	No	No	No	No	No	No	No	2D	Anisian	Grenzbitumenzone	Besano Formation
SMNS 16965	Mixosauridae indet.	No			38	No	Yes	Yes	No	No	No	No	No	No	No	No	No	2D	Anisian	Grenzbitumenzone	Besano Formation
SMNS 15049	Mixosaurus cornalianus	No			13	Yes	Yes	Yes	Yes	No	Not complete	No	No	No	No	No	No	2D	Anisian/Ladinian	Grenzbitumenzone	Besano Formation
SMNS 16964	Mixosaurus cornalianus	No			3	Yes	No	No	No	No	16*	No	No	No	No	No	No	2D	Anisian/Ladinian	Grenzbitumenzone	Besano Formation
SMNS 15045	Mixosaurus cornalianus	No			3	Yes	No	No	No	No	16.5	No	No	No	No	No	No	2D	Anisian	Grenzbitumenzone	Besano Formation
SMNS 15046	Mixosauridae indet.	No			13	No	Yes	No	Yes	No	No	No	3.8	No	No	No	No	2D	Anisian/Ladinian	Grenzbitumenzone	Besano Formation
SMNS 15048	Mixosaurus cornalianus	No			6	Yes	No	No	No	No	No	No	No	No	No	No	Yes	2D	Anisian/Ladinian	Grenzbitumenzone	Besano Formation
SMNS 15044	Mixosaurus cornalianus	No			6	Yes	No	No	No	No	No	No	No	No	Yes	No	No	2D	Anisian/Ladinian	Grenzbitumenzone	Besano Formation
SMNS 15051	Mixosauridae indet.	No			3	No	Yes	Yes	No	No	No	No	No	No	No	No	No	2D	Anisian/Ladinian	Grenzbitumenzone	Besano Formation
SMNS 54068a	Mixosaurus cornalianus	No			97	Yes	Yes	Yes	Yes	Yes	14	8	2.6	1.6	No	Yes	Yes	2D	Anisian/Ladinian	Grenzbitumenzone	Besano Formation
SMNS 54068b	Mixosaurus cornalianus	No			88	Yes	Yes	Yes	Yes	Yes	19	10.5	2.8	1.4	Yes	No	Yes	2D	Anisian/Ladinian	Grenzbitumenzone	Besano Formation
BES SC 1016	Cymbospondylus	Yes	Splenial?	Trauma with signs of healing	3	Yes	No	No	No	No	No	No	No	No	No	No	No	2D	Anisian	Unknown	Besano Formation
PIMUZ T4351	Cymbospondylus buchseri	Yes	Pectoral girdle: left clavicle, ?left scapula, ?left coracoid	Trauma with signs of healing	56	Yes	Yes	Yes	Yes	No	85 cm*	destroyed	13.8 cm	No	Yes	No	Yes	2D	Triassic	Grenzbitumenzone, Cava Tre Fontane
SMNS 50010	Cymbospondylus sp.	No			3	No	No	No	Yes	No	No	No	No	No	No	No	No	2D	Anisian	Grenzbitumenzone. Punkt 902, Meride	Besano Formation
BES SC 999	Besanosaurus leptorhynchus	Yes	hind fin (phalanges)	ankylosis	94	Yes	Yes	Yes	Yes	Yes	51.6	28.1	9.1	8.1	Yes?	No	Yes	2D	Anisian	Level: 65	Besano Formation
PIMUZ T4376	Besanosaurus sp.	No			69	Yes	Yes	Yes	Yes	Yes	41.3 cm	26 cm	?	3.5 cm	Yes	No	Yes	2D	Triassic	Grenzbitumenzone, Cava Tre Fontane
PIMUZ T487	Shastasauridae?	No			41	Yes	Yes	Yes	Yes	Yes	?	No	?	?	Yes?	Yes	No	2D	Triassic	Grenzbitumenzone, Cava Tre Fontane
PIMUZ T39	Shastasauridae indet.	Yes	Skull (dentary)	Trauma with signs of healing	3	Yes	No	No	No	No	56.5 cm*incomplete	No	No	No	No	No	No	2D	Late Anisian	Bank 107 or 78; Middle Grenzbitumenzone, Cava Tre Fontane	Besano Formation
PIMUZ T2395	Shastasauridae indet.?	No			3	No	Yes	Yes	No	No	No	No	No	No	No	No	No	2D	Late Anisian	Middle Grenzbitumenzone	Besano Formation
GPIT 1797	Wimanius odontopalatus	No			3	Yes	No	No	No	No	No	25	No	No	Yes	Yes	No	2D	Late Anisian	Middle Grenzbitumenzone	Besano Formation
GPIT 1793/1	Mikadocephalus gracilirostris	No			9	Yes	No	No	No	No	No	?	No	No	Yes	Yes	Yes	2D	Anisian-Ladinian	Grenzbitumenzone	Besano Formation
